# Supplementary material for: Moderate Exercise Inhibits Age-Related Inflammation, Liver Steatosis, Senescence, and Tumorigenesis
Source: J Immunol. 2021 Jan 13;206(4):904–16. doi: 10.4049/jimmunol.2001022 (PMC7851741; doi:10.4049/jimmunol.2001022)
Supplement: Data Supplement [file JI_2001022.zip]

Archive with 2 entries (2 files):
- JI_2001022_Supplemental_Figures_1.pdf
- manifest.xml
